# Supplementary material for: Oxylipin Profiling of Alzheimer’s Disease in Nondiabetic and Type 2 Diabetic Elderly
Source: Metabolites. 2019 Sep 5;9(9):177. doi: 10.3390/metabo9090177 (PMC6780570; doi:10.3390/metabo9090177)
Supplement: Supplementary file 1 [file metabolites-09-00177-s001.zip]

Archive with 3 entries (3 files):
- Oxylipin Class and FA key from Agrawal 2017 j lipid res.csv
- Oxylipin Supplemental Data.xlsx
- KUMC Oxylipids 7-11-19.r
