# Supplementary material for: Oxylipin Profiling of Alzheimer’s Disease in Nondiabetic and Type 2 Diabetic Elderly
Source: Metabolites. 2019 Sep 5;9(9):177. doi: 10.3390/metabo9090177 (PMC6780570; doi:10.3390/metabo9090177)
Supplement: Supplementary file 1 [file metabolites-09-00177-s001.zip › Oxylipin Class and FA key from Agrawal 2017 j lipid res.csv]

approved.short.names	fullname	class	classNOspace	Faprecursor
TXB2	Thromboxane B2	thromboid	thromboid	C20_4n6
6-keto-PGF1alpha	6-Ketoprostaglandin F1 alpha	prostanoid	prostanoid	C20_4n6
PGE1	Prostaglandin E1	prostanoid	prostanoid	C20_3n6
PGE2	Prostaglandin E2	prostanoid	prostanoid	C20_4n6
PGD2	Prostaglandin D2	prostanoid	prostanoid	C20_4n6
15-deoxy PGJ2	15-Deoxy-delta-12,14-Prostaglandin J2	prostanoid	prostanoid	C20_4n6
15-Keto PGE2	15-Keto-prostaglandin E2	prostanoid	prostanoid	C20_4n6
PGF2alpha	Prostaglandin F2a	prostanoid	prostanoid	C20_4n6
PGE3	Prostaglandin E3	prostanoid	prostanoid	C20_5n3
PGF3alpha	9,11,15-trihydroxy-5,13,1Z-prostatrienoic acid	fatty acid triol	FAtriol	C20_5n3
9,12,13-TriHOME	9,12,13-trihydroxyoctadec-10-enoic acid	fatty acid triol	FAtriol	C18_2n6
Lipoxin A4	5,6,15-trihydroxyeicosa-7,9,11,13-tetraenoic acid	fatty acid triol	FAtriol	C20_4n6
Resolvin D1	Resolvin D1	fatty acid triol	FAtriol	C20_4n6
9,10-e-DiHO	9S,10R-dihydroxy-stearic acid	fatty acid diol	FAdiol	C18_0
12_13-DiHOME	12,13-dihydroxyoctadec-9-enoic acid	fatty acid diol	FAdiol	C18_2n6
9,10-DiHOME	9,10-dihydroxyoctadec-12-enoic acid	fatty acid diol	FAdiol	C18_2n6
15,16-DiHODE	15,16-dihydroxyoctadeca-9,12-dienoic acid	fatty acid diol	FAdiol	C18_3n3
12,13-DiHODE	12,13-dihydroxyoctadeca-9,15-dienoic acid	fatty acid diol	FAdiol	C18_3n3
9,10-DiHODE	9,10-dihydroxyoctadeca-12,15-dienoic acid	fatty acid diol	FAdiol	C18_3n3
14,15-DiHETrE	14,15-dihydroxyeicosa-5,8,11-trienoic acid	fatty acid diol	FAdiol	C18_3n3
11,12-DiHETrE	11,12-Dihydroxyicosa-5,8,14-trienoic acid	fatty acid diol	FAdiol	C20_4n6
8,9-DiHETrE	8,9-dihydroxyeicosa-5,11,14-trienoic acid	fatty acid diol	FAdiol	C20_4n6
5,6-DiHETrE	5,6-dihydroxyeicosa-8,11,14-trienoic acid	fatty acid diol	FAdiol	C20_4n6
17,18-DiHETE	17,18-dihydroxyeicosa-5,8,11,14-tetraenoic acid	fatty acid diol	FAdiol	C20_5n3
14,15-DiHETE	14,15-dihydroxyeicosa-5,8,11,17-tetraenoic acid	fatty acid diol	FAdiol	C20_5n3
19,20-DiHDPE	19,20-dihydroxydocosa-4,7,10,13,16-pentaenoic acid	fatty acid diol	FAdiol
8,15-DiHETE	8,15-dihydroxyeicosa-5,9,11,13-tetraenoic acid	fatty acid diol	FAdiol	C20_5n3
5S,15R-diHETE	5,15-dihydroxyeicosa-6,8,11,13-tetraenoic acid	fatty acid diol	FAdiol	C20_5n3
6-trans-LTB4	6-trans-Leukotriene B4	fatty acid diol	FAdiol	C20_4n6
LTB4	Leukotriene B4	fatty acid diol	FAdiol	C20_4n6
LTB5	Leukotriene B5	fatty acid diol	FAdiol	C20_5n3
13S-HODE	13-Hydroxyoctadecadienoic acid	fatty acid alcohol	FAalcohol	C18_2n6
9-HODE	9-Hydroxylinoleic acid	fatty acid alcohol	FAalcohol	C18_2n6
13-HOTE	13-hydroxyoctadeca-9,11,15-trienoic acid	fatty acid alcohol	FAalcohol	C18_3n3
9-HOTE	9-hydroxyoctadeca-10,12,15-trienoic acid	fatty acid alcohol	FAalcohol	C18_3n3
20-HETE	20-Hydroxyarachidonic acid	fatty acid alcohol	FAalcohol	C20_4n6
15-HETE	15-hydroxyeicosa-5,8,11,13-tetraenoic acid	fatty acid alcohol	FAalcohol	C20_4n6
12S-HETE	12-Hydroxy-5,8,10,14-eicosatetraenoic acid	fatty acid alcohol	FAalcohol	C20_4n6
8S-HETE	8-hydroxyeicosa-5,9,11,14-tetraenoic acid	fatty acid alcohol	FAalcohol	C20_4n6
11-HETE	11-Hydroxy-arachidonic acid	fatty acid alcohol	FAalcohol	C20_4n6
9-HETE	9-hydroxyeicosa-5,7,11,14-tetraenoic acid	fatty acid alcohol	FAalcohol	C20_4n6
5-HETE	5-Hydroxy-6,8,11,14-eicosatetraenoic acid	fatty acid alcohol	FAalcohol	C20_4n6
15-HEPE	15-hydroxyeicosa-5,8,11,13,17-pentaenoic acid	fatty acid alcohol	FAalcohol	C20_5n3
12S-HEPE	12-Hydroxy-5,8,10,14,17-eicosapentaenoic acid	fatty acid alcohol	FAalcohol	C20_5n3
9-HEPE	9-Hydroxy-5,7,11,14,17-icosapentaenoic acid	fatty acid alcohol	FAalcohol	C20_5n3
5S-HEPE	5-Hydroxy-6,8,11,14,17-eicosapentaenoic acid	fatty acid alcohol	FAalcohol	C20_5n3
17-HDoHE	17-hydroxy-4,7,10,13,15,19-docosahexaenoic acid	fatty acid alcohol	FAalcohol	C22_6n3
14-HDoHE	14-hydroxydocosa-4,7,10,12,16,19-hexaenoic acid	fatty acid alcohol	FAalcohol	C22_6n3
4-HDoHE	4-hydroxydocosa-5,7,10,13,16,19-hexaenoic acid	fatty acid alcohol	FAalcohol	C22_6n3
13-KODE	13-ketooctadeca-9,11-dienoic acid	fatty acid ketone	FAketone	C18_2n6
9-KODE	9-ketooctadeca-10,12-dienoic acid	fatty acid ketone	FAketone	C18_2n6
15-KETE	15-ketoeicosa-5,8,11,13-tetraenoic acid	fatty acid ketone	FAketone	C20_4n6
5-KETE	5-ketoeicosa-6,8,11,14-tetraenoic acid	fatty acid ketone	FAketone	C20_4n6
9,10-EpO	9,10-Epoxystearic acid	fatty acid epoxide	FAepoxide	C18_0
12(13)Ep-9-KODE	trans-12,13-epoxy-11-oxo-trans-9-octadecenoic acid	fatty acid epoxide	FAepoxide	C18_3n3
12(13)-EpOME	12,13-epoxy-9-octadecenoic acid	fatty acid epoxide	FAepoxide	C18_2n6
9(10)-EpOME	9(10)-epoxy-12Z-octadecenoic acid	fatty acid epoxide	FAepoxide	C18_2n6
15,16-EpODE	15(16)-epoxy-9,12-octadecadienoic acid	fatty acid epoxide	FAepoxide	C18_3n3
Alpha-9(10)-EpODE	9(10)-epoxy-12,15-octadecadienoic acid	fatty acid epoxide	FAepoxide	C18_3n3
alpha-12(13)-EpODE	12(13)-epoxy-9,15-octadecadienoic acid	fatty acid epoxide	FAepoxide	C18_2n6
14,15-EpETrE	11-Hydroxy-14,15-epoxyeicosatrienoic acid	fatty acid epoxide	FAepoxide	C20_4n6
11,12-EpETrE	11,12-Epoxyeicosa-5,8,14-trienoic acid	fatty acid epoxide	FAepoxide	C20_4n6
8(9)-EpETrE	8,9-Epoxyeicosa-5,11,14-trienoic acid	fatty acid epoxide	FAepoxide	C20_4n6
17(18)-EpETE	17,18-Epoxy-5,8,11,14-eicosatetraenoic acid	fatty acid epoxide	FAepoxide	C20_5n3
14(15)-EpETE	14(15)-epoxy-5,8,11,17-eicosatetraenoic acid	fatty acid epoxide	FAepoxide	C20_5n3
11(12)-EpETE	11(12)-epoxy-5,8,14,17- eicosatetraenoic acid	fatty acid epoxide	FAepoxide	C20_5n3
19(20)-EpDPE	18-(3-ethyloxiran-2-yl)octadeca-4,7,10,13,16-pentaenoic acid	fatty acid epoxide	FAepoxide	C22_6n3
16(17)-EpDPE	16(17)-epoxy-4,7,10,13,19-docosapentaenoic acid	fatty acid epoxide	FAepoxide	C22_6n3
13-HpODE	13-hydroperoxyoctadeca-9,11-dienoic acid	fatty acid hydroperoxide	FAhydroperoxide	C18_2n6
9-HpODE	9-hydroperoxyoctadeca-10,12-dienoic acid	fatty acid hydroperoxide	FAhydroperoxide	C18_2n6
15-HpETE	15-hydroperoxyeicosa-5,8,11,13-tetraenoic acid	fatty acid hydroperoxide	FAhydroperoxide	C20_4n6
12-HpETE	12-hydroperoxyicosa-5,8,10,14-tetraenoic acid	fatty acid hydroperoxide	FAhydroperoxide	C20_4n6
5-HpETE	5-hydroperoxyeicosa-6,8,11,14-tetraenoic acid	fatty acid hydroperoxide	FAhydroperoxide	C20_4n6
10-Nitrooleate	10-nitrooleic acid	nitro-fatty acid	nitroFA	C18_1n9
9-Nitrooleate	9-nitrooleic acid	nitro-fatty acid	nitroFA	C18_1n9
10-Nitrolinoleate	10-nitrolinoleic acid	nitro-fatty acid	nitroFA	C18_2n6
PHAU	1-Phenylurea-3-hexanoic acid	urea	urea
d4 6-keto PGF1a	6-keto Prostaglandin F1?-d4	prostanoid	prostanoid
d4-TXB2	Thromboxane B2-d4	thromboid	thromboid
d4-PGF2a	Prostaglandin F2?-d4	prostanoid	prostanoid
d4-PGD2	Prostaglandin D2-d4	prostanoid	prostanoid
CUDA	12-(cyclohexylcarbamoylamino)dodecanoic acid	urea	urea
d4-LTB4	Leukotriene B4-d4	fatty acid diol	FAdiol
10_11-DHHep	10,11-Dihydroxyheptadecanoic acid	fatty acid diol	FAdiol
d11-14,15-DiHETrE	14,15-dihydroxyeicosa-5,8,11-trienoic acid-d11	fatty acid diol	FAdiol
d6-20-HETE	20-HETE-d6	fatty acid alcohol	FAalcohol
d4-9(S)-HODE	9(S)-HODE-d4	fatty acid alcohol	FAalcohol
d8-12(S)-HETE	12(S)-HETE-d8	fatty acid alcohol	FAalcohol
d8-5(S)-HETE	5(S)-HETE-d8	fatty acid alcohol	FAalcohol
d4-12(13)-EpOME	(�)12(13)-EpOME-d4	fatty acid epoxide	FAepoxide
d17-10-Nitrooleate	9-Nitrooleate-d17	nitro-fatty acid	nitroFA
