# Supplementary material for: Oxylipin Profiling of Alzheimer’s Disease in Nondiabetic and Type 2 Diabetic Elderly
Source: Metabolites. 2019 Sep 5;9(9):177. doi: 10.3390/metabo9090177 (PMC6780570; doi:10.3390/metabo9090177)
Supplement: Supplementary file 1 [file metabolites-09-00177-s001.zip › Oxylipin Supplemental Data.xlsx]

## Sheet: Oxylipin
															database filenames	MX299277-Oxylipids_Adams	MX299277-Oxylipids_Adams	MX299277-Oxylipids_Adams	MX299277-Oxylipids_Adams	MX299277-Oxylipids_Adams	MX299277-Oxylipids_Adams	MX299277-Oxylipids_Adams	MX299277-Oxylipids_Adams	MX299277-Oxylipids_Adams	MX299277-Oxylipids_Adams	MX299277-Oxylipids_Adams	MX299277-Oxylipids_Adams	MX299277-Oxylipids_Adams	MX299277-Oxylipids_Adams	MX299277-Oxylipids_Adams	MX299277-Oxylipids_Adams	MX299277-Oxylipids_Adams	MX299277-Oxylipids_Adams	MX299277-Oxylipids_Adams	MX299277-Oxylipids_Adams	MX299277-Oxylipids_Adams	MX299277-Oxylipids_Adams	MX299277-Oxylipids_Adams	MX299277-Oxylipids_Adams	MX299277-Oxylipids_Adams	MX299277-Oxylipids_Adams	MX299277-Oxylipids_Adams	MX299277-Oxylipids_Adams	MX299277-Oxylipids_Adams	MX299277-Oxylipids_Adams	MX299277-Oxylipids_Adams	MX299277-Oxylipids_Adams	MX299277-Oxylipids_Adams	MX299277-Oxylipids_Adams
																MX299277-Oxylipids_Adams-2	MX299277-Oxylipids_Adams-2	MX299277-Oxylipids_Adams-2	MX299277-Oxylipids_Adams-2	MX299277-Oxylipids_Adams-2	MX299277-Oxylipids_Adams-2	MX299277-Oxylipids_Adams-2	MX299277-Oxylipids_Adams-2	MX299277-Oxylipids_Adams-2	MX299277-Oxylipids_Adams-2	MX299277-Oxylipids_Adams-2	MX299277-Oxylipids_Adams-2	MX299277-Oxylipids_Adams-2	MX299277-Oxylipids_Adams-2	MX299277-Oxylipids_Adams-2	MX299277-Oxylipids_Adams-2	MX299277-Oxylipids_Adams-2	MX299277-Oxylipids_Adams-2	MX299277-Oxylipids_Adams-2	MX299277-Oxylipids_Adams-2	MX299277-Oxylipids_Adams-2	MX299277-Oxylipids_Adams-2	MX299277-Oxylipids_Adams-2	MX299277-Oxylipids_Adams-2	MX299277-Oxylipids_Adams-2	MX299277-Oxylipids_Adams-2	MX299277-Oxylipids_Adams-2	MX299277-Oxylipids_Adams-2	MX299277-Oxylipids_Adams-2	MX299277-Oxylipids_Adams-2	MX299277-Oxylipids_Adams-2	MX299277-Oxylipids_Adams-2	MX299277-Oxylipids_Adams-2	MX299277-Oxylipids_Adams-2
															raw file header	70-40 RED_0578	226-136 RED_0596	197-113 RED_0805	215-128 RED_1283	187-106 RED_1287	28-7 RED_1293	223-133 RED_1362	168-90 RED_1435	183-102 RED_1456	199-115 RED_1478	36-12 RED_1507	184-103 RED_1526	55-28 RED_1618	27-6 RED_1623	52-25 RED_1733	30-9 RED_1739	62-32 RED_1747	195-111 RED_1765	81-48 RED_1855	171-93 RED_1879	163-88 RED_1889	185-104 RED_1891	42-18 RED_1901	41-17 RED_1954	57-30 RED_1973	172-94 RED_2009	161-86 RED_2027	92-56 RED_2028	101-62 RED_2069	108-69 RED_2099	66-36 RED_2321	54-27 RED_2331	74-41 RED_2571	109-70 RED_2629
															mx class	MX299277	MX299277	MX299277	MX299277	MX299277	MX299277	MX299277	MX299277	MX299277	MX299277	MX299277	MX299277	MX299277	MX299277	MX299277	MX299277	MX299277	MX299277	MX299277	MX299277	MX299277	MX299277	MX299277	MX299277	MX299277	MX299277	MX299277	MX299277	MX299277	MX299277	MX299277	MX299277	MX299277	MX299277
															label	RED_0578	RED_0596	RED_0805	RED_1283	RED_1287	RED_1293	RED_1362	RED_1435	RED_1456	RED_1478	RED_1507	RED_1526	RED_1618	RED_1623	RED_1733	RED_1739	RED_1747	RED_1765	RED_1855	RED_1879	RED_1889	RED_1891	RED_1901	RED_1954	RED_1973	RED_2009	RED_2027	RED_2028	RED_2069	RED_2099	RED_2321	RED_2331	RED_2571	RED_2629
															treatment	1	1	1	1	1	1	1	1	1	1	1	1	1	1	1	1	1	1	1	1	1	1	1	1	1	1	1	1	1	1	1	1	1	1
															species	Human	Human	Human	Human	Human	Human	Human	Human	Human	Human	Human	Human	Human	Human	Human	Human	Human	Human	Human	Human	Human	Human	Human	Human	Human	Human	Human	Human	Human	Human	Human	Human	Human	Human
															organ	Serum	Serum	Serum	Serum	Serum	Serum	Serum	Serum	Serum	Serum	Serum	Serum	Serum	Serum	Serum	Serum	Serum	Serum	Serum	Serum	Serum	Serum	Serum	Serum	Serum	Serum	Serum	Serum	Serum	Serum	Serum	Serum	Serum	Serum
LOD (nM)	LOQ (nM)	approved short names	full name	class	InChI Key	PubChem	Ret.Time	MRM	DP	CE	unit	[M] neutral acc mass	ESI mode	[M-H]- resp [M+H]+ acc mass	formula	2	4	5	17	18	19	23	27	28	30	33	35	49	50	58	59	61	63	69	72	74	75	76	79	81	87	89	90	96	107	129	131	133	134
0.05	0.15	TXB2	Thromboxane B2	thromboid	XNRNNGPBEPRNAR-JQBLCGNGSA-N	5283137	3.97	369.3 / 169.1	-50	-21	nM	370.236	(-)	369.229	C20H34O6	32.1059	15.4674	0.0805925	0.153217	1.66649			0.0743666	18.4299	9.98382	2.26656	24.8491	0.675616	0.49026	0.779414	15.3712	0.56493	19.3613	0.13669	0.455295	15.9057	2.49022	6.36245	2.21989	0.580204	0.15271	110.414	9.93258	0.0671545	0.0575421	12.214	0.115573	0.081289	0.0841289
0.06	0.11	6-keto-PGF1alpha	6-Ketoprostaglandin F1 alpha	prostanoid	KFGOFTHODYBSGM-ZUNNJUQCSA-N	5280888	3.19	369.3 / 163.1	-70	-33	nM	370.236	(-)	369.229	C20H34O6	0.221072	0.212726	0.180596	0.249726	0.212058	0.186451	0.209363	0.185321	0.212389	0.214478	0.214595	0.161469	0.246583	0.282523	0.154928	0.235502	0.221929	0.204882	0.191427	0.21582	0.188802	0.20197	0.175909	0.190103	0.190477	0.232518	0.240829	0.215442	0.261426	0.215889	0.196102	0.167901	0.215225	0.392005
0.05	0.12	PGE1	Prostaglandin E1	prostanoid	GMVPRGQOIOIIMI-DWKJAMRDSA-N	5280723	4.7	353.3 / 317.2	-40	-18	nM	354.241	(-)	353.234	C20H34O5
0.05	0.12	PGE2	Prostaglandin E2	prostanoid	XEYBRNLFEZDVAW-ARSRFYASSA-N	5280360	4.54	351.3 / 271.2	-40	-21	nM	352.225	(-)	351.218	C20H32O5																		0.20695									0.423128				0.232802
0.05	0.2	PGD2	Prostaglandin D2	prostanoid	BHMBVRSPMRCCGG-OUTUXVNYSA-N	448457	4.83	351.3 / 271.2	-40	-24	nM	352.225	(-)	351.218	C20H32O5
0.05	0.12	15-deoxy PGJ2	15-Deoxy-delta-12,14-Prostaglandin J2	prostanoid	VHRUMKCAEVRUBK-GODQJPCRSA-N	5311211	9.85	315.2 / 271.2	-50	-21	nM	316.204	(-)	315.197	C20H28O3	0.109857	0.131771	0.104	0.120476	0.114185	0.115646	0.127446	0.114617	0.106456	0.145902		0.103013	0.110714	0.128394	0.11818	0.104714	0.126416	0.116812	0.131164	0.154848	0.101766	0.123672	0.132149	0.113976	0.105852	0.101566	0.118614	0.124952	0.119611	0.109367	0.105513	0.0985295	0.114243	0.11239
0.05	0.12	15-Keto PGE2	15-Keto-prostaglandin E2	prostanoid	YRTJDWROBKPZNV-KMXMBPPJSA-N	5280719	4.87	349.2 / 331.3	-50	-15	nM	350.209	(-)	349.202	C20H30O5
0.11	1	PGF2alpha	Prostaglandin F2a	prostanoid	PXGPLTODNUVGFL-YNNPMVKQSA-N	5280363	4.42	353.3 / 193.2	-70	-33	nM	354.241	(-)	353.234	C20H34O5	1.69088	0.583455	0.504418	0.273077	0.253496	0.429885		0.312504	0.258044	0.205437	0.38651	0.126379	0.375287	0.27655		0.527044	0.259925	0.249402	0.442127		0.196175	0.191363	0.125892	0.113438	0.239651	0.71851	2.03911	1.02139	1.21766	1.92444	0.656958	0.175032	0.508959	1.1024
0.045	0.09	PGE3	Prostaglandin E3	prostanoid	CBOMORHDRONZRN-QLOYDKTKSA-N	5280937	3.84	349.3 / 269.2	-35	-21	nM	350.209	(-)	349.202	C20H30O5
0.05	0.11	PGF3alpha	9,11,15-trihydroxy-5,13,1Z-prostatrienoic acid	fatty acid triol	SAKGBZWJAIABSY-SAMSIYEGSA-N	5280940	3.7	351.3 / 307.4	-60	-24	nM	352.225	(-)	351.218	C20H32O5
0.11	0.5	9,12,13-TriHOME	9,12,13-trihydroxyoctadec-10-enoic acid	fatty acid triol	MDIUMSLCYIJBQC-MVFSOIOZSA-N	9858729	4.36	329.2 / 211.2	-60	-30	nM	330.241	(-)	329.234	C18H34O5	7.76397	1.85243	5.61323	5.30585	3.48874	4.22948	4.27457	2.20268	4.1027	3.62009	5.22992	2.9057	1.91314	1.84984	1.41189	3.07667	2.56199	2.38985	1.32661	8.53345	3.05326	2.21904	5.47013	3.49156	5.80592	4.60742	5.77629	5.81794	4.99988	5.07624	2.95789	3.67593	2.27346	8.07048
0.1	0.25	Lipoxin A4	5,6,15-trihydroxyeicosa-7,9,11,13-tetraenoic acid	fatty acid triol	IXAQOQZEOGMIQS-SSQFXEBMSA-N	5280914	5.48	351.3 / 217.2	-45	-27	nM	352.225	(-)	351.218	C20H32O5
0.1	0.2	Resolvin D1	Resolvin D1	fatty acid triol	OIWTWACQMDFHJG-CCFUIAGSSA-N	44251266	5.37	375.3 / 121.1	-60	-39	nM	376.225	(-)	375.218	C22H32O5
0.1	0.6	9,10-e-DiHO	9S,10R-dihydroxy-stearic acid	fatty acid diol	VACHUYIREGFMSP-SJORKVTESA-N	441460	9.39	315.2 / 297.2	-110	-30	nM	316.261	(-)	315.254	C18H36O4	9.27864	5.17787	9.12285	6.15798	4.62079	5.36284	3.76094	3.80923	4.71216	6.93295	8.95705	28.0164	3.46498	4.11265	4.92261	4.52704	5.8096	6.62055	4.80447	8.97744	3.27076	6.25346	4.37791	5.15812	5.77524	5.435	4.49583	4.5466	5.74833	7.19448	3.53056	4.48423	5.3561	5.19785
1.3e-06	2.5e-05	12_13-DiHOME	12,13-dihydroxyoctadec-9-enoic acid	fatty acid diol	CQSLTKIXAJTQGA-FLIBITNWSA-N	10236635	8.03	313.3 / 183.2	-70	-30	nM	314.246	(-)	313.239	C18H34O4
0.05	0.13	9,10-DiHOME	9,10-dihydroxyoctadec-12-enoic acid	fatty acid diol	XEBKSQSGNGRGDW-YFHOEESVSA-N	9966640	8.44	313.3 / 201.2	-65	-27	nM	314.246	(-)	313.239	C18H34O4	9.67042	3.11765	2.3271	4.40818	6.83855	3.96649	8.48093	3.91889	7.62683	2.8841	3.95178	2.55799	1.45522	1.98996	2.4185	1.42191	3.64954	2.33301	3.6271	3.80624	2.53877	2.57387	2.42414	2.74089	3.839	2.71733	2.67272	1.78814	4.46125	4.20411	2.69149	1.52141	2.47397	2.80769
0.12	0.24	15,16-DiHODE	15,16-dihydroxyoctadeca-9,12-dienoic acid	fatty acid diol	LKLLJYJTYPVCID-OHPMOLHNSA-N	16061068	6.96	311.2 / 235.2	-55	-27	nM	312.23	(-)	311.223	C18H32O4	18.1203	12.1368	6.04742	11.3982	12.3267	5.64959	9.83208	10.3384	9.34323	5.62246	8.50449	12.4114	7.03261	9.62113	6.43892	6.15409	9.2286	7.4863	5.60557	11.0096	8.96558	5.3989	6.0942	3.29779	10.4849	7.68039	6.76878	12.6409	11.941	5.38837	12.235	5.81064	3.95376	6.24306
0.2	0.35	12,13-DiHODE	12,13-dihydroxyoctadeca-9,15-dienoic acid	fatty acid diol	RGRKFKRAFZJQMS-OOHFSOINSA-N	16061067	7.04	311.2 / 183.2	-60	-27	nM	312.23	(-)	311.223	C18H32O4
0.05	0.12	9,10-DiHODE	9,10-dihydroxyoctadeca-12,15-dienoic acid	fatty acid diol	QRHSEDZBZMZPOA-ZJSQCTGTSA-N	16061066	7.08	311.2 / 201.2	-65	-27	nM	312.23	(-)	311.223	C18H32O4	0.390724	0.100331		0.435237	0.307473		0.225693	0.282705	0.0705819	0.876469	0.278983				0.0773828		0.288434		0.064816	0.296109	0.108442	0.206126	0.0640685		0.165427	0.252939	0.183971	0.0783611	0.350606	0.0608892	0.0787616		0.231292	0.407653
0.05	0.2	14,15-DiHETrE	14,15-dihydroxyeicosa-5,8,11-trienoic acid	fatty acid diol	SYAWGTIVOGUZMM-ILYOTBPNSA-N	5283147	8.68	337.3 / 207.2	-60	-24	nM	338.246	(-)	337.239	C20H34O4	1.31465	1.15252	0.517994	0.78837	1.12239	0.775181	0.709274	0.599977	0.486587	1.6439	0.899992	0.578132	1.30396	0.561416	0.491885	0.745719	0.842754	0.629858	0.679212	1.06311	0.711758	0.6666	0.9571	0.660377	0.749105	0.423173	0.592571	0.511034	0.437365	0.431431	0.430701	0.555729	0.393898	0.80475
0.05	0.11	11,12-DiHETrE	11,12-Dihydroxyicosa-5,8,14-trienoic acid	fatty acid diol	LRPPQRCHCPFBPE-KROJNAHFSA-N	5283146	9.24	337.3 / 167.1	-55	-27	nM	338.246	(-)	337.239	C20H34O4	0.918115	1.09984	0.391547	0.637879	0.828413	0.596941	0.608383	0.522609	0.418048	1.33138	1.54205	0.490327	1.04516	0.543728	0.447537	0.568846	0.715856	0.565244	0.650116	0.758747	0.547864	0.522796	0.792773	0.426944	0.666405	0.359757	0.481162	0.396202	0.318124	0.372412	0.444759	0.509357	0.376662	0.647592
0.05	0.11	8,9-DiHETrE	8,9-dihydroxyeicosa-5,11,14-trienoic acid	fatty acid diol	DCJBINATHQHPKO-TYAUOURKSA-N	5283144	9.78	337.3 / 127.1	-65	-27	nM	338.246	(-)	337.239	C20H34O4	0.498646	0.40061	0.231104	0.423509	0.340096	0.278556	0.444152	0.341187	0.171038	0.545933	0.431453	0.263419	0.672441	0.333134	0.265306	0.39022	0.35088	0.422975	0.399285	0.456849	0.33144	0.386819	0.389649	0.273123	0.376707	0.170731	0.325592	0.232334	0.229961	0.308449	0.299669	0.208091	0.221074	0.467141
0.05	0.11	5,6-DiHETrE	5,6-dihydroxyeicosa-8,11,14-trienoic acid	fatty acid diol	GFNYAPAJUNPMGH-QNEBEIHSSA-N	5283142	10.56	337.3 / 145.1	-55	-24	nM	338.246	(-)	337.239	C20H34O4	0.400491	0.514968	0.276801	0.392607	0.255281	0.211131	0.332723	0.275517	0.251696	0.26636	0.395187	0.266374	0.672819	0.207439	0.245446	0.41745	0.40424	0.405238	0.258224	1.07772	0.145313	0.645204	0.509931	0.129484	0.451803	0.282195	0.495936	0.385055	0.256767	0.181694	0.392193	0.239493	0.327315	0.415716
0.2	0.5	17,18-DiHETE	17,18-dihydroxyeicosa-5,8,11,14-tetraenoic acid	fatty acid diol	XYDVGNAQQFWZEF-JPURVOHMSA-N	16061120	7.34	335.3 / 247.2	-70	-24	nM	336.23	(-)	335.223	C20H32O4	5.03927	11.1748	3.23548	14.4068	4.60494	19.9734	2.40998	4.26846	1.27875	6.60196	3.51474	2.9644	4.15086	2.03318	1.42433	3.60105	2.69652	4.05161	4.54083	10.1397	2.18468	2.74774	2.76011	2.07765	3.92947	7.06056	3.97115	3.95723	12.8995	9.08548	3.42127	5.51304	3.4813	3.78336
0.1	0.2	14,15-DiHETE	14,15-dihydroxyeicosa-5,8,11,17-tetraenoic acid	fatty acid diol	BLWCDFIELVFRJY-QXBXTPPVSA-N	16061119	7.67	335.3 / 207.2	-40	-24	nM	336.23	(-)	335.223	C20H32O4	0.60908	1.44872	0.596728	2.50196	0.529888	2.15818	0.321046	0.375302	0.310577	0.698576		0.443774	0.749265	0.197061	0.259083	0.283569	0.634857	0.367614	0.420699	0.412559	0.289627	0.281753	0.35951	0.280136	0.412921	1.0714	0.38912	0.600143	1.55626	1.31738	0.54265	0.956857	0.41975	0.495147
0.05	0.1	19,20-DiHDPE	19,20-dihydroxydocosa-4,7,10,13,16-pentaenoic acid	fatty acid diol	FFXKPSNQCPNORO-MBYQGORISA-N	16061148	8.66	361.3 / 273.2	-80	-24	nM	362.246	(-)	361.239	C22H34O4	2.92059	2.9334	1.80265	1.98747	1.36897	2.72812	0.892902	1.88421	0.498459	2.05776	1.5931	1.13984	3.0599	1.42745	0.740989	1.45316	1.36756	1.43537	1.56314	1.60646	1.30494	1.23179	1.24113	1.05114	1.70916	1.89285	1.66674	1.30976	2.51143	1.61072	1.35401	2.39579	1.47425	1.45287
0.11	0.22	8,15-DiHETE	8,15-dihydroxyeicosa-5,9,11,13-tetraenoic acid	fatty acid diol	NNPWRKSGORGTIM-RCDCWWQHSA-N	53480358	7.06	335.3 / 235.2	-65	-21	nM	336.23	(-)	335.223	C20H32O4																				16.146						0.150567
0.05	0.11	5S,15R-diHETE	5,15-dihydroxyeicosa-6,8,11,13-tetraenoic acid	fatty acid diol	UXGXCGPWGSUMNI-BVHTXILBSA-N	5283158	7.4	335.3 / 173.1	-40	-18	nM	336.23	(-)	335.223	C20H32O4							0.050785													2.84252							0.0689819	0.0504834						0.054213
0.05	0.11	6-trans-LTB4	6-trans-Leukotriene B4	fatty acid diol	VNYSSYRCGWBHLG-UKNWISKWSA-N	5283128	7.53	335.3 / 195.2	-85	-21	nM	336.23	(-)	335.223	C20H32O4	0.169499	0.225988	0.190646	0.0751557	0.0543424	0.0604538	0.0613116		0.207837	0.14829			0.633815	0.280601	0.104963	0.233401	0.329099	0.208733		6.09707	0.168461	0.140034	0.0984489	0.167833		0.371572	0.484831	0.252011	0.0871697	0.0854834	0.351779	0.0812718	0.301038	0.254016
0.05	0.11	LTB4	Leukotriene B4	fatty acid diol	VNYSSYRCGWBHLG-AMOLWHMGSA-N	5280492	7.78	335.3 / 195.2	-50	-24	nM	370.236	(-)	369.229	C20H34O6	1.27621	1.90323	1.10996	0.364035	0.525292	0.500057	0.55188	0.0873462	2.17532	0.729716	0.285803	0.742134	2.22824	0.461509	0.346585	1.10395	1.36803	0.784504	0.41549	0.984436	0.122195	0.865899	0.655285	1.00798	0.256184	2.50172	1.00448	0.731968	0.423207	0.350096	0.899613	0.486756	2.37298	1.13206
0.025	0.05	LTB5	Leukotriene B5	fatty acid diol	BISQPGCQOHLHQK-HDNPQISLSA-N	5283125	6.52	333.3 / 195.2	-50	-21	nM	334.214	(-)	333.207	C20H30O4		0.0421349																								0.0615077						0.0259392
0.11	0.5	13S-HODE	13-Hydroxyoctadecadienoic acid	fatty acid alcohol	HNICUWMFWZBIFP-IRQZEAMPSA-N	6443013	10.89	295.2 / 195.2	-90	-24	nM	296.235	(-)	295.228	C18H32O3	86.3323	28.3535	55.2076	26.5828	29.9573	27.2344	98.2055	22.1046	38.6599	5.93805	23.0559	33.0196	24.2907	25.3313	32.1612	16.2969	30.3559	50.7357	15.2868	294.459	27.0426	14.1107	20.2574	21.2174	20.8852	16.0619	51.8071	22.7674	24.5928	45.1185	32.0947	46.4549	16.818	46.0384
0.12	0.5	9-HODE	9-Hydroxylinoleic acid	fatty acid alcohol	NPDSHTNEKLQQIJ-ZJHFMPGASA-N	5282944	11.08	295.2 / 171.1	-70	-24	nM	296.235	(-)	295.228	C18H32O3	66.7714	19.2439	40.9575	16.5062	19.4722	25.8954	69.748	23.6414	23.7872	4.57925	18.2385	23.3072	16.9162	21.2445	20.7075	14.6516	24.5456	36.4908	11.2093	299.615	21.3322	9.39358	16.5716	14.3626	18.0217	16.1514	36.6116	15.827	19.1748	37.9679	20.1727	34.8898	12.4087	29.2696
0.25	0.5	13-HOTE	13-hydroxyoctadeca-9,11,15-trienoic acid	fatty acid alcohol	KLLGGGQNRTVBSU-JDTPQGGVSA-N	10469728	9.62	293.2 / 195.2	-70	-24	nM	294.219	(-)	293.212	C18H30O3	4.49881	1.70789	2.17068	1.60864	1.50832	1.32116	4.45728	1.52429	1.08906	0.798517	1.21308	1.39355	1.51963	1.38263	2.29034	1.1502	2.20767	3.17427	0.81207	16.2719	1.56574	0.827137	1.11754	1.38797	1.09732	1.25195	3.2907	1.49812	1.66317	3.00125	2.79553	4.48924	1.33295	3.93839
0.12	0.24	9-HOTE	9-hydroxyoctadeca-10,12,15-trienoic acid	fatty acid alcohol	YUPHIKSLGBATJK-OBKPXJAFSA-N	53480359	9.5	293.2 / 171.1	-90	-21	nM	294.219	(-)	293.212	C18H30O3	3.31379	1.19155	1.94341	0.977838	1.16805	1.20083	3.59037	1.37746	0.960868	0.251111	1.21517	1.29975	0.821842	1.08762	1.47309	0.840546	1.557	2.53438	0.656014	9.85814	1.20666	0.355719	0.691014	0.758747	1.11968	0.633646	2.02738	0.934682	1.71506	2.03129	1.27223	3.17554	0.784958	2.39606
0.11	0.5	20-HETE	20-Hydroxyarachidonic acid	fatty acid alcohol	NNDIXBJHNLFJJP-DTLRTWKJSA-N	123803	10.05	319.2 / 275.2	-95	-24	nM	320.235	(-)	319.228	C20H32O3					1.33232	0.413134			0.13518	2.6955	0.701989		14.3534	0.568303		0.184322							0.470092			0.305583
0.05	0.11	15-HETE	15-hydroxyeicosa-5,8,11,13-tetraenoic acid	fatty acid alcohol	JSFATNQSLKRBCI-VAEKSGALSA-N	5280724	11.27	319.2 / 219.2	-55	-18	nM	320.235	(-)	319.228	C20H32O3	6.40924	3.66661	2.58869	2.14483	3.24936	1.86032	4.05861	1.70121	4.6005	2.81975	1.88299	3.80691	4.47343	2.57264	4.35691	4.0463	3.94292	5.38734	1.54893	67.1317	2.56966	2.17316	3.66877	2.70269	2.19413	2.18136	17.1712	4.30302	1.33657	2.08682	5.71246	2.15039	3.51003	4.89108
0.05	0.12	12S-HETE	12-Hydroxy-5,8,10,14-eicosatetraenoic acid	fatty acid alcohol	ZNHVWPKMFKADKW-LQWMCKPYSA-N	5283155	11.96	319.2 / 179.1	-60	-21	nM	320.235	(-)	319.228	C20H32O3	166.573	77.1432	33.7908	25.5118	54.7809	2.81639	11.7893	11.1456	145.408	23.0481	11.5805	65.1438	145.649	127.014	195.418	139.696	123.847	123.327	19.9223	403.156	57.8062	60.7193	117.724	197.784	46.7428	113.807	858.41	229.992	14.2901	30.698	380.265	35.2331	207.407	191.895
0.12	0.25	8S-HETE	8-hydroxyeicosa-5,9,11,14-tetraenoic acid	fatty acid alcohol	NLUNAYAEIJYXRB-VYOQERLCSA-N	5283154	12.1	319.2 / 155.1	-45	-21	nM	320.235	(-)	319.228	C20H32O3	1.05247	0.845795	1.10145	0.734468	0.819345	0.994472	1.96318	0.493957	0.946699	0.454277	0.436001	1.01198	1.66253	0.79493	0.802597	0.688703	0.985094	1.49946	0.684785	36.7126	0.461946	0.578899	0.800406	0.621163	0.696872	0.676972	1.75694	0.998432	0.583376	1.20104	0.679818	0.93271	0.676947	1.56113
0.05	0.11	11-HETE	11-Hydroxy-arachidonic acid	fatty acid alcohol	GCZRCCHPLVMMJE-RSPKXIRXSA-N	5312981	11.71	319.2 / 167.1	-45	-21	nM	320.235	(-)	319.228	C20H32O3	3.68266	1.86685	1.21955	0.785437	1.00746	1.00431	2.19791	0.651501	1.93846	1.52844	0.785752	2.18906	1.79844	1.12579	1.10028	1.76099	1.21626	2.73113	0.718547	57.1389	1.4206	0.6512	1.34022	1.01814	0.88567	0.905698	9.7937	1.79753	0.514576	1.30468	1.78797	1.17072	0.886403	1.98604
0.12	0.24	9-HETE	9-hydroxyeicosa-5,7,11,14-tetraenoic acid	fatty acid alcohol	KATOYYZUTNAWSA-OIZRIKEUSA-N	14123398	12.31	319.2 / 167.1	-60	-18	nM	320.235	(-)	319.228	C20H32O3	1.07929	0.685367	1.13545	0.610517	0.766304	0.937783	1.80035	0.540549	0.855762	0.39568	0.519749	1.03703	1.45504	0.923998	0.807969	0.77937	1.01271	1.72143	0.60207	63.0606	0.468793	0.536861	0.841569	0.626703	0.703708	0.879026	1.72338	0.708567	0.563186	1.24158	0.531284	1.15195	0.697557	1.82596
0.11	0.24	5-HETE	5-Hydroxy-6,8,11,14-eicosatetraenoic acid	fatty acid alcohol	KGIJOOYOSFUGPC-JGKLHWIESA-N	5280733	12.68	319.2 / 115.1	-50	-18	nM	320.235	(-)	319.228	C20H32O3	4.65956	4.85522	4.30936	3.07002	3.52896	2.82769	5.5096	1.17387	5.37965	2.93842	2.45571	4.8358	9.67971	3.72343	3.62339	4.90268	4.70904	5.14637	2.77685	107.076	1.9341	3.49089	3.42344	2.92433	3.55586	5.08222	4.47865	5.11706	2.59191	2.8698	3.48489	2.63555	3.77991	5.32936
0.05	0.12	15-HEPE	15-hydroxyeicosa-5,8,11,13,17-pentaenoic acid	fatty acid alcohol	WLKCSMCLEKGITB-XWJJKCKWSA-N	16061131	10.04	317.2 / 219.2	-55	-18	nM	318.219	(-)	317.212	C20H30O3	0.593533	0.600533	0.354029	0.633273	0.195287	0.858905	0.228059	0.158673	0.112917	0.0667097		0.140658	0.199798	0.143189	0.217243	0.223143	0.241533	0.241754	0.169213	1.02345	0.0527525	0.114204	0.12695		0.113358	0.319825	0.750022	0.622799	0.925829	1.63506	1.00774	0.765379	0.292099	0.465819
0.05	0.11	12S-HEPE	12-Hydroxy-5,8,10,14,17-eicosapentaenoic acid	fatty acid alcohol	MCRJLMXYVFDXLS-UOLHMMFFSA-N	5283191	10.4	317.2 / 179.1	-45	-18	nM	318.219	(-)	317.212	C20H30O3	12.8805	8.36129	3.46945	5.72523	2.50391	1.00068	0.579191	0.62559	3.92981	0.402128	0.257633	1.359	4.07943	4.03742	6.57596	6.84076	3.51596	4.37276	1.48663	6.80358	0.89856	1.49249	3.75624	3.38575	2.61906	12.0244	27.8879	20.9208	6.12779	11.949	49.107	6.25346	9.17004	8.58487
0.05	0.11	9-HEPE	9-Hydroxy-5,7,11,14,17-icosapentaenoic acid	fatty acid alcohol	OXOPDAZWPWFJEW-IMCWFPBLSA-N	16061129	10.61	317.2 / 167.2	-45	-18	nM	318.219	(-)	317.212	C20H30O3	0.353053	0.414368	0.236943	0.542947	0.11781	0.695623	0.211892	0.143994	0.140175	0.0701666	0.0854164	0.172297	0.564751	0.158276	0.149506	0.198281	0.191433	0.213722	0.142548	2.52676	0.0879542	0.147476	0.112115	0.0775741	0.147962	0.367437	0.428985	0.340126	0.817044	1.32696	0.463354	0.556437	0.243355	0.382055
0.05	0.5	5S-HEPE	5-Hydroxy-6,8,11,14,17-eicosapentaenoic acid	fatty acid alcohol	FTAGQROYQYQRHF-GHWNLOBHSA-N	5283193	11	317.2 / 115.1	-40	-21	nM	318.219	(-)	317.212	C20H30O3	0.690301	1.16943	0.674256	1.66972	0.342677	1.52296	0.50282	0.324993	0.317445	0.266492	0.254797	0.629699	0.468764	0.393775	0.330927	0.462498	0.324275	0.556065	0.470122	6.3605	0.205425	0.274568	0.246052	0.152428	0.478635	1.14827	0.71519	1.27667	2.04298	1.49215	0.909097	0.95367	0.557512	0.535547
0.11	0.5	17-HDoHE	17-hydroxy-4,7,10,13,15,19-docosahexaenoic acid	fatty acid alcohol	SWTYBBUBEPPYCX-VIIQGJSXSA-N	6439179	11.39	343.3 / 281.2	-55	-18	nM	344.235	(-)	343.228	C22H32O3					1.34306	2.3239	1.1316	0.859282						1.30222	1.80174	1.15697		2.36356		23.635		1.70229	1.08323	0.996597		1.39585			2.22588	2.73423	5.82481	3.23769		1.89822
0.2	0.5	14-HDoHE	14-hydroxydocosa-4,7,10,12,16,19-hexaenoic acid	fatty acid alcohol	ZNEBXONKCYFJAF-BGKMTWLOSA-N	11566378	11.7	343.3 / 281.2	-60	-18	nM	344.235	(-)	343.228	C22H32O3	74.6664	28.8824	25.1691	20.3053	13.311	1.7088	2.94825	3.3832	17.9649	3.09652	2.06948	6.97537	28.0374	36.6183	43.1932	34.5228	23.2492	27.0527	8.67841	42.7459	6.48813	15.8199	23.4179	27.9698	13.5154	42.8938	143.128	57.0217	15.2108	24.5701	192.41	27.4532	64.2919	46.5321
0.11	0.22	4-HDoHE	4-hydroxydocosa-5,7,10,13,16,19-hexaenoic acid	fatty acid alcohol	IFRKCNPQVIJFAQ-PQVBWYSWSA-N	14429109	13.02	343.3 / 281.2	-60	-18	nM	344.235	(-)	343.228	C22H32O3	0.675444	0.857703	1.15903	1.09541	0.44231	1.64272	0.483587	0.420528	0.235779	0.13337	0.14903	0.596361	0.460951	0.577369	0.507633	0.487463	0.340376	0.708122	0.579841	12.3884	0.161526	0.251978	0.254666		0.520098	0.677188	0.933542	0.739694	1.55424	1.81526	0.680764	1.68202	0.721559	0.744344
0.68	1	13-KODE	13-ketooctadeca-9,11-dienoic acid	fatty acid ketone	JHXAZBBVQSRKJR-BSZOFBHHSA-N	6446027	11.33	293.2 / 179.1	-80	-27	nM	294.219	(-)	293.212	C18H30O3	19.148	8.02559	31.0302	2.23833	4.58054	4.83632	21.7846	4.73963	4.0147		3.06028	3.42612	5.31406	2.62078	5.80982	2.71564	9.32449	13.0481	1.47508	69.6351	11.5493	1.42694	3.89196	5.46514	4.31274	2.49156	14.8973	2.34858	4.94477	17.2604	2.15704	21.4555	3.8256	11.0309
0.13	0.2	9-KODE	9-ketooctadeca-10,12-dienoic acid	fatty acid ketone	LUZSWWYKKLTDHU-ZJHFMPGASA-N	9839084	11.78	293.2 / 185.2	-100	-27	nM	294.219	(-)	293.212	C18H30O3	52.603	21.7584	65.2945	6.64722	14.7061	15.3965	49.1925	14.8764	11.1991	2.95815	11.2856	9.75983	12.6224	9.1913	11.5951	8.26761	22.0529	31.8362	4.37863	118.633	26.1588	4.33052	9.52111	12.2242	12.6769	11.5693	36.6808	8.18709	14.4827	38.916	8.08638	37.8469	11.2571	25.7636
0.12	0.5	15-KETE	15-ketoeicosa-5,8,11,13-tetraenoic acid	fatty acid ketone	YGJTUEISKATQSM-USWFWKISSA-N	5280701	11.63	317.2 / 273.2	-60	-18	nM	318.219	(-)	317.212	C20H30O3	0.465201	0.302183	0.401465		0.218418	0.125898	0.440771	0.13783				0.207733	0.44724			0.157099	0.35547	0.436656		9.99714			0.128718	0.165232	0.190666	0.135281	0.803932			0.475319		0.356726	0.134428	0.476521
0.05	0.2	5-KETE	5-ketoeicosa-6,8,11,14-tetraenoic acid	fatty acid ketone	MEASLHGILYBXFO-XTDASVJISA-N	5283159	13.39	317.2 / 203.2	-40	-21	nM	318.219	(-)	317.212	C20H30O3	0.61598	0.56948	0.601483	0.165312	0.244891	0.237049	0.541402	0.155914	0.511976	0.155358	0.0953592	0.213392	0.824237	0.279448	0.207827	0.351168	0.864879	0.546729	0.184975	3.61266	0.266079	0.206967	0.282487	0.291308	0.240829	0.371307	0.731144	0.24853	0.268624	0.447215	0.189776	0.339754	0.333329	0.492522
0.1	0.2	9,10-EpO	9,10-Epoxystearic acid	fatty acid epoxide	IMYZYCNQZDBZBQ-UHFFFAOYSA-N	15868	14.44	297.3 / 279.2	-105	-27	nM	298.251	(-)	297.244	C18H34O3	0.624842	1.33693	5.7195	0.917235	1.93782	0.732309	1.4289	1.44066	1.49606	1.2577	2.28468	10.9477	1.79785	1.58509	1.17636	1.34428	2.22928	2.30856	1.39097		1.32192	0.983845	0.951698	0.972896	1.74276	0.76194	1.20606	2.14136	1.62805	2.3365	0.893789	1.49128	2.00651	0.998127
0.25	0.5	12(13)Ep-9-KODE	trans-12,13-epoxy-11-oxo-trans-9-octadecenoic acid	fatty acid epoxide	RCMABBHQYMBYKV-BUHFOSPRSA-N	5283007	9.5	309.2 / 291.2	-60	-21	nM	310.214	(-)	309.207	C18H30O4	31.5195		28.1808		0.338699	1.6798	11.1751	0.987724					3.24511	2.01433	2.13951	1.46409	7.13448	7.72135		14.4372	7.88149		0.827037		3.55474	1.11957	12.2674	0.303641	5.44362	18.6984	0.547821	13.5226	0.82035	10.7861
0.05	0.67	12(13)-EpOME	12,13-epoxy-9-octadecenoic acid	fatty acid epoxide	CCPPLLJZDQAOHD-FLIBITNWSA-N	5356421	12.81	295.2 / 195.2	-85	-21	nM	296.235	(-)	295.228	C18H32O3	7.6453	1.41767	2.87764	4.32313	2.05821	6.26662	2.73536	1.00478	2.60599	0.680386	2.66469	3.79609	1.15634	1.56718	1.20321	0.84524	4.02866	3.90317	1.82607	16.0809	1.68777	1.81947	1.02046	1.64304	6.30866	2.28769	3.19001	1.31075	2.42505	1.65796	2.30191	0.977298	0.636303	3.17015
0.24	0.5	9(10)-EpOME	9(10)-epoxy-12Z-octadecenoic acid	fatty acid epoxide	FBUKMFOXMZRGRB-YFHOEESVSA-N	6246154	13.04	295.2 / 171.1	-75	-21	nM	314.246	(-)	313.239	C18H34O4	4.54517	0.527509	1.55987	0.776899	0.752545	1.20483	1.70475	0.782373	1.0822	0.17867	0.606704	1.17653	0.529216	0.773424	0.691529	0.404952	3.03702	1.70262	0.743485	13.1421	0.736025	0.50849	0.61911	0.605419	1.94309	0.580607	1.48482	0.460139	0.875405	0.661093	1.67874	0.509655	0.534893	2.01533
0.24	0.5	15,16-EpODE	15(16)-epoxy-9,12-octadecadienoic acid	fatty acid epoxide	HKSDVVJONLXYKL-OHPMOLHNSA-N	16061062	11.15	293.2 / 275.2	-75	-18	nM	294.219	(-)	293.212	C18H30O3	4.36413	1.27251	0.972839	1.65806	2.9729	3.5881	1.89556	1.56087	1.55368	0.74343	2.29333	2.26747	1.81666	2.67947	1.85586	1.42059	2.17541	1.4228	0.977676	2.35745	1.26924	0.435797	0.844608	0.645013	2.09018	1.48448	1.18162	3.65891	3.45311	0.801798	3.47159	1.48805	0.468599	1.1447
0.05	0.12	Alpha-9(10)-EpODE	9(10)-epoxy-12,15-octadecadienoic acid	fatty acid epoxide	JTEGNNHWOIJBJZ-ZJSQCTGTSA-N	16061060	11.35	293.2 / 275.2	-65	-18	nM	294.219	(-)	293.212	C18H30O3	0.452913		0.592325				0.458392										0.663557	0.506726		2.11876							0.390785			0.264574		0.358587		0.501622
0.05	0.12	alpha-12(13)-EpODE	12(13)-epoxy-9,15-octadecadienoic acid	fatty acid epoxide	BKKGUKSHPCTUGE-OOHFSOINSA-N	16061061	11.55	293.2 / 183.2	-50	-24	nM	294.219	(-)	293.212	C18H30O3	0.202023						0.132797										0.243473	0.145727		0.504573							0.173449				0.120309			0.14519
0.05	0.11	14,15-EpETrE	11-Hydroxy-14,15-epoxyeicosatrienoic acid	fatty acid epoxide	JBSCUHKPLGKXKH-ILYOTBPNSA-N	5283205	12.91	319.2 / 219.2	-50	-18	nM	320.235	(-)	319.228	C20H32O3			0.123026		0.129785		0.166896						0.308724				0.367023	0.26446		0.990206			0.123		0.20791		0.156314							0.221182
0.05	0.11	11,12-EpETrE	11,12-Epoxyeicosa-5,8,14-trienoic acid	fatty acid epoxide	DXOYQVHGIODESM-KROJNAHFSA-N	5283204	13.39	319.2 / 167.1	-75	-27	nM	320.235	(-)	319.228	C20H32O3							0.125366										0.290345	0.141271		0.757842							0.139938							0.152113
0.12	0.5	8(9)-EpETrE	8,9-Epoxyeicosa-5,11,14-trienoic acid	fatty acid epoxide	DBWQSCSXHFNTMO-TYAUOURKSA-N	5283203	13.59	319.2 / 155.1	-40	-18	nM	320.235	(-)	319.228	C20H32O3
0.05	0.11	17(18)-EpETE	17,18-Epoxy-5,8,11,14-eicosatetraenoic acid	fatty acid epoxide	GPQVVJQEBXAKBJ-JPURVOHMSA-N	16061089	11.25	317.2 / 259.2	-55	-15	nM	318.219	(-)	317.212	C20H30O3
0.12	0.2	14(15)-EpETE	14(15)-epoxy-5,8,11,17-eicosatetraenoic acid	fatty acid epoxide	RGZIXZYRGZWDMI-QXBXTPPVSA-N	16061088	11.72	317.2 / 247.2	-35	-18	nM	318.219	(-)	317.212	C20H30O3
0.05	0.12	11(12)-EpETE	11(12)-epoxy-5,8,14,17- eicosatetraenoic acid	fatty acid epoxide	QHOKDYBJJBDJGY-BVILWSOJSA-N	16061087	11.87	317.2 / 167.3	-40	-18	nM	318.219	(-)	317.212	C20H30O3
0.11	0.2	19(20)-EpDPE	18-(3-ethyloxiran-2-yl)octadeca-4,7,10,13,16-pentaenoic acid	fatty acid epoxide	OSXOPUBJJDUAOJ-MBYQGORISA-N	11631565	12.65	343.3 / 281.2	-60	-18	nM	344.235	(-)	343.228	C22H32O3	0.281818	0.110008	0.187898	0.323579	0.132127	0.765067		0.165431	0.118993				0.243887				0.217648	0.22207	0.177188	0.21337					0.285601	0.162355	0.192653		0.252259		0.190874	0.214711		0.142709
0.6	2	16(17)-EpDPE	16(17)-epoxy-4,7,10,13,19-docosapentaenoic acid	fatty acid epoxide	BCTXZWCPBLWCRV-ZYADFMMDSA-N	14392758	13.04	343.5 / 273.5	-45	-15	nM	344.235	(-)	343.228	C22H32O3
n/a	n/a	13-HpODE	13-hydroperoxyoctadeca-9,11-dienoic acid	fatty acid hydroperoxide	JDSRHVWSAMTSSN-IRQZEAMPSA-N	5280720	11	311.2 / 179.1	-55	-24	Area Ratio	312.23	(-)	311.223	C18H32O4
n/a	n/a	9-HpODE	9-hydroperoxyoctadeca-10,12-dienoic acid	fatty acid hydroperoxide	JGUNZIWGNMQSBM-ZJHFMPGASA-N	6439847	11.47	311.2 / 185.2	-55	-24	Area Ratio	312.23	(-)	311.223	C18H32O4
n/a	n/a	15-HpETE	15-hydroperoxyeicosa-5,8,11,13-tetraenoic acid	fatty acid hydroperoxide	BFWYTORDSFIVKP-VAEKSGALSA-N	5280893	11.49	335.2 / 113.1	-55	-24	Area Ratio	336.23	(-)	335.223	C20H32O4
n/a	n/a	12-HpETE	12-hydroperoxyicosa-5,8,10,14-tetraenoic acid	fatty acid hydroperoxide	ZIOZYRSDNLNNNJ-LQWMCKPYSA-N	5280892	11.57	335.2 / 153.1	-55	-27	Area Ratio	336.23	(-)	335.223	C20H32O4
n/a	n/a	5-HpETE	5-hydroperoxyeicosa-6,8,11,14-tetraenoic acid	fatty acid hydroperoxide	JNUUNUQHXIOFDA-JGKLHWIESA-N	5280778	12.87	335.2 / 155.1	-55	-24	Area Ratio	336.23	(-)	335.223	C20H32O4
0.05	0.5	10-Nitrooleate	10-nitrooleic acid	nitro-fatty acid	WRADPCFZZWXOTI-BMRADRMJSA-N	24836820	14.84	326.2 / 279.5	-40	-24	nM	327.241	(-)	326.234	C18H33NO4	3.10037		1.23233		1.79527	2.12403		4.03762	2.62698	1.73316	2.18818	3.49487	0.596723	0.625836	0.963418	0.43616	0.971114	1.34297	3.93229	2.00276	1.26095	0.916588	1.03303	0.929876	0.838306	1.26044	2.66905	1.4181	2.9895	1.76922	1.63872	1.88706	0.856127	2.27333
0.05	0.2	9-Nitrooleate	9-nitrooleic acid	nitro-fatty acid	CQOAKBVRRVHWKV-SAPNQHFASA-N	11645581	14.79	326.2 / 308.2	-50	-18	nM	327.241	(-)	326.234	C18H33NO4
0.12	1	10-Nitrolinoleate	10-nitrolinoleic acid	nitro-fatty acid	LELVHAQTWXTCLY-XYWKCAQWSA-N	5282259	13.85	324.3 / 277.2	-40	-18	nM	325.225	(-)	324.218	C18H31NO4
int std	int std	PHAU	1-Phenylurea-3-hexanoic acid	urea	VUPFPVOJLPTJQS-UHFFFAOYSA-N	4137915	2.81	249.2 / 130.1	-30	-18	nM	250.132	(-)	249.125	C13H18N2O3
int std	int std	d4 6-keto PGF1a	6-keto Prostaglandin F1α-d4	prostanoid	KFGOFTHODYBSGM-GKZGVFJGSA-N	5283044	3.18	373.3 / 167.1	-70	-36	nM	374.261	(-)	373.253	C20H30D4O6
int std	int std	d4-TXB2	Thromboxane B2-d4	thromboid	XNRNNGPBEPRNAR-LCGOHBJFSA-N	16061116	3.99	373.3 / 173.1	-50	-45	nM	374.261	(-)	373.253	C20H30D4O6
int std	int std	d4-PGF2a	Prostaglandin F2α-d4	prostanoid	PXGPLTODNUVGFL-MKIWGZNBSA-N	5283029	4.41	357.3 / 197.2	-70	-33	nM	358.266	(-)	357.258	C20H30D4O5
int std	int std	d4-PGD2	Prostaglandin D2-d4	prostanoid	BHMBVRSPMRCCGG-DCNIGHKFSA-N	5283030	4.82	355.3 / 275.2	-40	-27	nM	356.25	(-)	355.243	C20H28D4O5
int std	int std	CUDA	12-(cyclohexylcarbamoylamino)dodecanoic acid	urea	HPTJABJPZMULFH-UHFFFAOYSA-N	22978774	7.73	339.4 / 214.2	-70	-30	nM	340.273	(-)	339.266	C19H36N2O3
int std	int std	d4-LTB4	Leukotriene B4-d4	fatty acid diol	VNYSSYRCGWBHLG-PHKHWAPOSA-N	16061113	7.76	339.3 / 163.1	-70	-33	nM	374.261	(-)	373.253	C20H30D4O6
int std	int std	10_11-DHHep	10,11-Dihydroxyheptadecanoic acid	fatty acid diol	FHKUHNLINYBEIC-UHFFFAOYSA-N	14454608	8.11	301.2 / 283.2	-90	-30	nM	302.246	(-)	301.238	C17H34O4
int std	int std	d11-14,15-DiHETrE	14,15-dihydroxyeicosa-5,8,11-trienoic acid-d11	fatty acid diol			8.59	348.4 / 207.2	-65	-24	nM	349.315	(-)	348.307	C20H23D11O4
int std	int std	d6-20-HETE	20-HETE-d6	fatty acid alcohol	NNDIXBJHNLFJJP-KGSJLPHXSA-N	16061123	10.01	325.3 / 281.2	-80	-21	nM	326.273	(-)	325.266	C20H26D6O3
int std	int std	d4-9(S)-HODE	9(S)-HODE-d4	fatty acid alcohol	NPDSHTNEKLQQIJ-VKLCZNAWSA-N	16061038	11.02	299.2 / 172.1	-85	-27	nM	300.26	(-)	299.253	C18H28D4O3
int std	int std	d8-12(S)-HETE	12(S)-HETE-d8	fatty acid alcohol	ZNHVWPKMFKADKW-OPXGWVKSSA-N	6914100	11.86	327.2 / 184.2	-60	-21	nM	328.285	(-)	327.278	C20H24D8O3
int std	int std	d8-5(S)-HETE	5(S)-HETE-d8	fatty acid alcohol	KGIJOOYOSFUGPC-IWMWOOIASA-N	5283153	12.61	327.2 / 116.1	-70	-18	nM	328.285	(-)	327.278	C20H24D8O3
int std	int std	d4-12(13)-EpOME	(±)12(13)-EpOME-d4	fatty acid epoxide	CCPPLLJZDQAOHD-FIMKFYBQSA-N	n/a	12.74	299.2 / 198.1	-90	-24	nM	300.26	(-)	299.253	C18H28D4O3
int std	int std	d17-10-Nitrooleate	9-Nitrooleate-d17	nitro-fatty acid	CQOAKBVRRVHWKV-KSBOAZTASA-N	n/a	14.68	343.2 / 307.5	-65	-18	nM	344.348	(-)	343.34	C18H16D17NO4
[truncated: 102 more columns]
